# Supplementary material for: The SOS Response Master Regulator LexA Is Associated with Sporulation, Motility and Biofilm Formation in Clostridium difficile
Source: PLoS One. 2015 Dec 18;10(12):e0144763. doi: 10.1371/journal.pone.0144763 (PMC4689574; doi:10.1371/journal.pone.0144763)
Supplement: S2 Table — (XLSX) [file pone.0144763.s005.xlsx]

## Sheet: Sheet1
S2 Table	List of oligonucleotides used in this study.
Oligo name	5' reporter 3'quencher	Tm[o]	GC[%]	sequence[5`-3`]
screening primers
lexA-Fs2	n/a	70.5	43.6	GTTGCTAAGATGCTTGAATCAGTAGAAACAGGTGAAGGG
lexa-Rs2	n/a	69.4	39	GAATATGCGGTTCTTTTAGTAGGCAAGGGTAATTCATATGG
complementation
lexA-OE-F1	n/a	65.9	26.1	TTTTT CATATGAGTGATGTTATGTATTTAGATCTAACTGAAAAGC
lexA-OE-R2	n/a	67.7	29.2	TTTTT GGATCCCTATTTAATAACTCTAAATACACCAGTTACAATACC
ClosTron
EBS-Universal	n/a	64.4	36	CGAAATTAGAAACTTGCGTTCAGTAAAC
Southern blot
LexA-238a-EBS2	n/a	78	39	TGAACGCAAGTTTCTAATTTCGGTTTTCTGTCGATAGAGGAAAGTGTCT
Intron SalI-R1 primer	n/a	74	50	ATTACTGTGACTGGTTTGCACCACCCTCTTCG
Expression studies
Rintilla_F_rrs	n/a	60.3	38	TTGAGCGATTTACTTCGGTAAAGA
BMW_R_rrs	n/a	58	34.8	GGGATAATATATTTGAGAGGCAT
ZZV_P_rrs	6-FAM (495-520) BHQ-1 (480-580)	64.6	52	CCTACCCTGTACACACGGATAAC
Metcalf_modiF_rpsJ	n/a	55	47.4	GATCACAAGTTTCAGGACC
Metcalf_R_rpsJ	n/a	56	45	GCTAATCCAACACCTAAGAC
BMW_P_rpsJ	6-FAM (495-520) BHQ-1 (480-580)	63	40	TGCCTCTACCAACAGAAAAACAAGT
BakkerF_tcdA	n/a	57	36.4	AATTCCAATACAAGTCCTGTAG
BakkerR_tcdA	n/a	59	32	GAATACATAAAACAATGGGCTGATA
BakkerP_tcdA	Hex (535-556) BHQ-1 (480-580)	68	41.4	TTGTATGGATAGGTGGAGAAGTCAGTGAT
BMW_F_sspB	n/a	52	35	AAATGGATATGTTGGTGGAT
BMW_R_sspB	n/a	51	36.8	TTTCCAGCCATTTGTCTTT
BMW_P_sspB	Texas Red (586-610) BHQ-2 (550-650)	62	33.3	TGACTAAGAAATTAGTTGAAATGGCTG
BMW_F_recA	n/a	54	40	TATAGATGCAGAACATGCAC
BMW_R_recA	n/a	54	40	TGCTATCTCTAAAGCCTGTT
BMW_P_recA	Texas Red (586-610) BHQ-2 (550-650)	63	40	TGGGTGTGGATGTTGATAACCTAAT
